# Supplementary material for: Investigating the Impact of Fasting and Refeeding on Blood Biochemical Indicators and Transcriptional Profiles in the Hypothalamus and Subcutaneous Adipose Tissue in Geese
Source: Animals (Basel). 2024 Sep 23;14(18):2746. doi: 10.3390/ani14182746 (PMC11428393; doi:10.3390/ani14182746)
Supplement: Supplementary file 1 [file animals-14-02746-s001.zip]

Archive with 5 entries (4 files):
- Additional table/Additional table 1.xlsx
- Additional table/Additional table 2.xlsx
- Additional table/Additional table 3.xlsx
- Additional table/Additional table 4.xlsx
- Additional table/
