# Supplementary material for: Investigating the Impact of Fasting and Refeeding on Blood Biochemical Indicators and Transcriptional Profiles in the Hypothalamus and Subcutaneous Adipose Tissue in Geese
Source: Animals (Basel). 2024 Sep 23;14(18):2746. doi: 10.3390/ani14182746 (PMC11428393; doi:10.3390/ani14182746)
Supplement: Supplementary file 1 [file animals-14-02746-s001.zip › Additional table/Additional table 1.xlsx]

## Sheet: Additional table 1
Additional table 1. The key regulatory genes governing fasting and refeeding in the hypothalamus were compared between control and fasted conditions.
Gene ID	Description	Regulation	baseMean_CON	baseMean_Fasted	log2FoldChange	pval	Function
ENSACDG00005001135	noggin (NOG)	Up Regulation	48.3865	199.994	2.04728	0.0108064	BMP signaling pathway
ENSACDG00005004956	fibroblast growth factor 8 (FGF8)	Up Regulation	1.89492	34.7891	4.19843	0.0082381	growth
ENSACDG00005001179	Wnt family member 2B (WNT2B)	Up Regulation	27.9967	141.18	2.33421	0.0370006	Wnt signaling pathway
ENSACDG00005004416	dopamine receptor D3 (DRD3)	Up Regulation	67.8933	156.782	1.20742	0.0430252	dopamine secretion
ENSACDG00005003561	protein tyrosine kinase 2 beta (PTK2B)	Up Regulation	216.84	434.412	1.00244	0.0104499	response to growth factor
ENSACDG00005012950	gamma-aminobutyric acid type A receptor subunit delta (GABRD)	Up Regulation	47.2125	107.634	1.18889	0.011853	gamma-aminobutyric acid signaling pathway
ENSACDG00005010966	insulin like growth factor binding protein 1 （IGFBP1）	Up Regulation	11.5335	27.558	1.25664	0.00445194	insulin-like growth factor binding
ENSACDG00005008824	neuronal pentraxin 2 （NP2）	Up Regulation	1211.99	3221.24	1.41024	0.0205661	regulation of neurological system process
ENSACDG00005008750	neuronal pentraxin receptor （NPR）	Up Regulation	136.937	296.373	1.1139	0.0266948	regulation of neurological system process
ENSACDG00005014320	solute carrier family 24 member 4 （SLC24A4）	Up Regulation	232.146	628.257	1.43632	0.0324658	transmembrane transporter activity
ENSACDG00005009253	trafficking regulator of GLUT4 (SLC2A4) 1 （TRARG1）	Up Regulation	24.0803	76.6453	1.67034	0.00967081	glucose import
ENSACDG00005006382	gamma-aminobutyric acid type A receptor subunit alpha 6 (GABRA6)	Up Regulation	4.45472	38.8762	3.12548	0.00727644	gamma-aminobutyric acid signaling pathway
ENSACDG00005006384	neuraminidase 2 (NEU1)	Up Regulation	20.7132	47.4144	1.19478	0.000910219	glycolipid metabolic process
ENSACDG00005018057	inositol-3-phosphate synthase 1 （ISYNA1）	Down Regulation	374.598	139.226	-1.42791	3.80735e-06	lipid biosynthetic process
ENSACDG00005009736	aggrecan 1（AGC1）	Down Regulation	102.457	38.9391	-1.39573	1.61798e-05	carbohydrate derivative binding
ENSACDG00005014767	src-related kinase lacking C-terminal regulatory tyrosine and N-terminal myristylation sites （SRMS）	Down Regulation	90.8728	18.192	-2.32055	0.000665474	peptidyl-tyrosine autophosphorylation
ENSACDG00005018837	solute carrier organic anion transporter family member 1C1 （SLCO1C1）	Down Regulation	158.331	64.0278	-1.30617	0.00144691	regulation of thyroid hormone generation
ENSACDG00005000580	solute carrier family 13 member 4 （SLC13A4）	Down Regulation	173.219	33.8105	-2.35706	0.0226849	transmembrane transporter activity
ENSACDG00005001903	EGF like, fibronectin type III and laminin G domains (EGFLAM)	Down Regulation	67.4316	27.5885	-1.28936	0.00469786	glycoprotein metabolic process

## Sheet: Additional table 2
Additional table 2. The key regulatory genes governing fasting and refeeding in the hypothalamus were compared between fasted and refed conditions.
Gene ID	Description	Regulation	baseMean_Fasted	baseMean_Refed	log2FoldChange	pval	Function
ENSACDG00005003370	proopiomelanocortin （POMC）	Up Regulation	10.3282	106.219	3.36239	5.68088e-06	energy reserve metabolic process
ENSACDG00005010997	WNT inhibitory factor 1 (WIF1)	Up Regulation	557.512	1343.31	1.26871	1.81852e-05	WNT signaling pathway
ENSACDG00005015599	chordin like 1 (CHRDL1)	Up Regulation	294.949	600.439	1.02555	5.01696e-05	negative regulation of BMP signaling pathway
ENSACDG00005007180	crystallin mu (CRYM)	Up Regulation	420.316	885.032	1.07425	8.11972e-05	thyroid hormone binding
ENSACDG00005018057	inositol-3-phosphate synthase 1 (ISYNA1)	Up Regulation	137.312	318.16	1.21229	0.000208761	lipid biosynthetic process
ENSACDG00005000077	nuclear receptor subfamily 5 group A member 1 (NR5A1)	Up Regulation	4.77268	29.9468	2.64953	0.00045672	lipid binding
ENSACDG00005006024	protein phosphatase 1 regulatory subunit 17 (PPP1R17)	Up Regulation	32.3234	88.9657	1.46067	0.00398955	protein phosphatase inhibitor activity
ENSACDG00005014767	src-related kinase lacking C-terminal regulatory tyrosine and N-terminal myristylation sites （SRMS）	Up Regulation	17.9469	39.8052	1.14922	0.00592313	peptidyl-tyrosine autophosphorylation
ENSACDG00005001903	EGF like, fibronectin type III and laminin G domains ((EGFLAM))	Up Regulation	27.2268	58.6161	1.10627	0.00861963	glycoprotein metabolic process
ENSACDG00005015389	galanin and GMAP prepropeptide (GAL)	Up Regulation	254.457	711.276	1.48299	0.0229661	regulation of glucocorticoid secretion
ENSACDG00005010870	keratocan （KERA）	Down Regulation	135.453	52.5498	-1.36604	0.0363521	visual system development
ENSACDG00005005860	mab-21 like 1 (MAB21L1)	Down Regulation	83.5731	25.1223	-1.73407	0.0371988	visual system development
ENSACDG00005009253	trafficking regulator of GLUT4 (SLC2A4) 1 （TRARG1）	Down Regulation	75.6042	29.3951	-1.36289	0.0328702	glucose import
ENSACDG00005012950	gamma-aminobutyric acid type A receptor subunit delta (GABRD)	Down Regulation	106.165	50.0002	-1.0863	0.0176121	gamma-aminobutyric acid signaling pathway
ENSACDG00005013659	fibroblast growth factor 5 （FGF5）	Down Regulation	19.0146	9.19188	-1.04868	0.046404	MAPK signaling pathway
ENSACDG00005014223	fatty acid binding protein 2 （FABP2）	Down Regulation	18.3354	8.81022	-1.05738	0.0394538	PPAR signaling pathway
ENSACDG00005012417	myosin light chain 4 （MLC4）	Down Regulation	17.7805	7.41023	-1.26271	0.0312078	Apelin signaling pathway

## Sheet: Additional table 3
Additional file 3. The key regulatory genes governing fasting and refeeding in the subcutaneous adipose tissue were compared between control and fasted conditions.
Gene ID	Description	Regulation	baseMean_CON	baseMean_Fasted	log2FoldChange	pval	Function
ENSACDG00005017251	phosphoenolpyruvate carboxykinase 1 (PCK1)	Up Regulation	0.493748	63.6408	7.01003	0.0203296	Adipocytokine signaling pathway
ENSACDG00005006126	perilipin 2 (PLIN2)	Up Regulation	973.718	2345.39	1.26825	0.0291502	PPAR signaling pathway
ENSACDG00005012051	matrix metallopeptidase 1 (MMP1)	Up Regulation	7.02368	77.0858	3.45617	0.032097	PPAR signaling pathway
ENSACDG00005016999	phosphatidate phosphatase (PAP)	Up Regulation	2336.25	4857.59	1.05604	0.00262101	Glycerophospholipid metabolism
ENSACDG00005018960	aldolase, fructose-bisphosphate B (ALDOB)	Up Regulation	214.01	1933.9	3.17576	0.0499977	Glycolysis / Gluconeogenesis
ENSACDG00005005056	microtubule associated protein 1 light chain 3 alpha (MAP1LC3A)	Up Regulation	452.214	988.108	1.12766	0.00131518	Apelin signaling pathway
ENSACDG00005002113	insulin-like growth factor-binding protein 8 (IGFBP8)	Up Regulation	867.145	3087.46	1.83208	0.00244848	Apelin signaling pathway
ENSACDG00005002245	angiopoietin like 4 （ANGPTL4）	Up Regulation	157.377	695.469	2.14376	2.62e-08	PPAR signaling pathway
ENSACDG00005018384	thioredoxin interacting protein（TXNIP）	Up Regulation	9370.23	26229.6	1.48504	2.32e-05	Fatty acid oxidation
ENSACDG00005015884	solute carrier family 43 member 2 （SLC43A2）	Up Regulation	854.134	2150.94	1.33243	0.000166037	Fatty Acid Transport
ENSACDG00005005056	phosphoinositide-3-kinase interacting protein 1 (PIK3IP1)	Up Regulation	937.121	2517.46	1.42566	0.000268173	Apelin signaling pathway
ENSACDG00005014975	growth differentiation factor 15 (GDF15)	Up Regulation	4.11277	38.2806	3.21843	0.00152287	Growth factor activity
ENSACDG00005006317	stearoyl-CoA desaturase （SCD）	Down Regulation	5950.64	1169.38	-2.3473	0.00195123	PPAR signaling pathway
ENSACDG00005008492	lipoprotein lipase （LPL）	Down Regulation	9130.96	1628.94	-2.48684	0.00567738	PPAR signaling pathway
ENSACDG00005012725	acyl-CoA synthetase long chain family member 1 （ACSL1）	Down Regulation	9872.78	2928.05	-1.75352	0.0236236	Adipocytokine signaling pathway
ENSACDG00005004165	phosphoinositide-3-kinase regulatory subunit 1 (PIK3R1)	Down Regulation	781.601	350.541	-1.15685	0.0404096	Insulin signaling pathway
ENSACDG00005005900	diacylglycerol O-acyltransferase 2 (DGAT2)	Down Regulation	3748.95	311.445	-3.58943	0.000462254	Glycerolipid metabolism
ENSACDG00005004613	patatin like phospholipase domain containing 3 (PNPLA3)	Down Regulation	995.38	221.432	-2.16838	0.0246112	Glycerolipid metabolism
ENSACDG00005004527	adenylate cyclase 7 (ADCY7)	Down Regulation	296.426	137.106	-1.11238	0.00516848	Apelin signaling pathway
ENSACDG00005002911	fibroblast growth factor binding protein 1 (FGFBP1)	Down Regulation	423.399	181.234	-1.22417	0.00819712	Growth factor binding

## Sheet: Additional table 4
Additional table 4. The key regulatory genes governing fasting and refeeding in the subcutaneous adipose tissue were compared between fasted and refed conditions.
Gene ID	Description	Regulation	baseMean_Fasted	baseMean_Refed	log2FoldChange	pval	Function
ENSACDG00005008492	lipoprotein lipase （LPL）	Up Regulation	1766.22	7356.74	2.0584	0.00119024	PPAR signaling pathway
ENSACDG00005012725	acyl-CoA synthetase long chain family member 1 （ACSL1）	Up Regulation	3174.55	6796.42	1.09822	0.00281219	Adipocytokine signaling pathway
ENSACDG00005005900	diacylglycerol O-acyltransferase 2 (DGAT2)	Up Regulation	337.935	949.642	1.49064	0.000576507	Glycerolipid metabolism
ENSACDG00005004922	Phospholipase C delta 4 （PLC-delta 4 ）	Up Regulation	45.827	123.471	1.4299	0.00209135	Inositol phosphate metabolism
ENSACDG00005004945	glycerol-3-phosphate dehydrogenase 1 （GPDH1）	Up Regulation	539.016	1391.62	1.36836	0.0313599	Glycerophospholipid metabolism
ENSACDG00005008352	Wnt family member 4 （WNT4）	Up Regulation	80.5859	172.857	1.10098	0.00993079	mTOR signaling pathway
ENSACDG00005002911	fibroblast growth factor binding protein 1 (FGFBP1)	Up Regulation	196.692	420.781	1.09713	0.000617238	Growth factor binding
ENSACDG00005002113	insulin-like growth factor-binding protein 8 (IGFBP8)	Down Regulation	3349.94	1652.04	-1.01988	0.0299223	Apelin signaling pathway
ENSACDG00005014975	growth differentiation factor 15 (GDF15)	Down Regulation	41.5318	4.94028	-3.07155	0.00228534	Growth factor activity
ENSACDG00005005082	F-box protein 32（FBOX32）	Down Regulation	1781.7	817.318	-1.12429	0.000629896	response to steroid hormone
ENSACDG00005006288	mitochondrial fission process 1 (MTFP1)	Down Regulation	22.509	9.12304	-1.30291	0.0290946	mitochondrial fission
ENSACDG00005007571	ChaC glutathione specific gamma- glutamylcyclotransferase 1 （CHAC1）	Down Regulation	720.728	150.701	-2.25776	0.0287618	gamma-aminobutyric acid signaling pathway
