# Supplementary material for: Investigating the Impact of Fasting and Refeeding on Blood Biochemical Indicators and Transcriptional Profiles in the Hypothalamus and Subcutaneous Adipose Tissue in Geese
Source: Animals (Basel). 2024 Sep 23;14(18):2746. doi: 10.3390/ani14182746 (PMC11428393; doi:10.3390/ani14182746)
Supplement: Supplementary file 1 [file animals-14-02746-s001.zip › Additional table/Additional table 2.xlsx]

## Sheet: Sheet1
Additional table 2. The key regulatory genes governing fasting and refeeding in the hypothalamus were compared between fasted and refed conditions.
Gene ID	Description	Regulation	baseMean_Fasted	baseMean_Refed	log2FoldChange	pval	Function
ENSACDG00005003370	proopiomelanocortin （POMC）	Up Regulation	10.3282	106.219	3.36239	5.68088e-06	energy reserve metabolic process
ENSACDG00005010997	WNT inhibitory factor 1 (WIF1)	Up Regulation	557.512	1343.31	1.26871	1.81852e-05	WNT signaling pathway
ENSACDG00005015599	chordin like 1 (CHRDL1)	Up Regulation	294.949	600.439	1.02555	5.01696e-05	negative regulation of BMP signaling pathway
ENSACDG00005007180	crystallin mu (CRYM)	Up Regulation	420.316	885.032	1.07425	8.11972e-05	thyroid hormone binding
ENSACDG00005018057	inositol-3-phosphate synthase 1 (ISYNA1)	Up Regulation	137.312	318.16	1.21229	0.000208761	lipid biosynthetic process
ENSACDG00005000077	nuclear receptor subfamily 5 group A member 1 (NR5A1)	Up Regulation	4.77268	29.9468	2.64953	0.00045672	lipid binding
ENSACDG00005006024	protein phosphatase 1 regulatory subunit 17 (PPP1R17)	Up Regulation	32.3234	88.9657	1.46067	0.00398955	protein phosphatase inhibitor activity
ENSACDG00005014767	src-related kinase lacking C-terminal regulatory tyrosine and N-terminal myristylation sites （SRMS）	Up Regulation	17.9469	39.8052	1.14922	0.00592313	peptidyl-tyrosine autophosphorylation
ENSACDG00005001903	EGF like, fibronectin type III and laminin G domains ((EGFLAM))	Up Regulation	27.2268	58.6161	1.10627	0.00861963	glycoprotein metabolic process
ENSACDG00005015389	galanin and GMAP prepropeptide (GAL)	Up Regulation	254.457	711.276	1.48299	0.0229661	regulation of glucocorticoid secretion
ENSACDG00005010870	keratocan （KERA）	Down Regulation	135.453	52.5498	-1.36604	0.0363521	visual system development
ENSACDG00005005860	mab-21 like 1 (MAB21L1)	Down Regulation	83.5731	25.1223	-1.73407	0.0371988	visual system development
ENSACDG00005009253	trafficking regulator of GLUT4 (SLC2A4) 1 （TRARG1）	Down Regulation	75.6042	29.3951	-1.36289	0.0328702	glucose import
ENSACDG00005012950	gamma-aminobutyric acid type A receptor subunit delta (GABRD)	Down Regulation	106.165	50.0002	-1.0863	0.0176121	gamma-aminobutyric acid signaling pathway
ENSACDG00005013659	fibroblast growth factor 5 （FGF5）	Down Regulation	19.0146	9.19188	-1.04868	0.046404	MAPK signaling pathway
ENSACDG00005014223	fatty acid binding protein 2 （FABP2）	Down Regulation	18.3354	8.81022	-1.05738	0.0394538	PPAR signaling pathway
ENSACDG00005012417	myosin light chain 4 （MLC4）	Down Regulation	17.7805	7.41023	-1.26271	0.0312078	Apelin signaling pathway
