# Supplementary material for: Investigating the Impact of Fasting and Refeeding on Blood Biochemical Indicators and Transcriptional Profiles in the Hypothalamus and Subcutaneous Adipose Tissue in Geese
Source: Animals (Basel). 2024 Sep 23;14(18):2746. doi: 10.3390/ani14182746 (PMC11428393; doi:10.3390/ani14182746)
Supplement: Supplementary file 1 [file animals-14-02746-s001.zip › Additional table/Additional table 3.xlsx]

## Sheet: Sheet1
Additional file 3. The key regulatory genes governing fasting and refeeding in the subcutaneous adipose tissue were compared between control and fasted conditions.
Gene ID	Description	Regulation	baseMean_CON	baseMean_Fasted	log2FoldChange	pval	Function
ENSACDG00005017251	phosphoenolpyruvate carboxykinase 1 (PCK1)	Up Regulation	0.493748	63.6408	7.01003	0.0203296	Adipocytokine signaling pathway
ENSACDG00005006126	perilipin 2 (PLIN2)	Up Regulation	973.718	2345.39	1.26825	0.0291502	PPAR signaling pathway
ENSACDG00005012051	matrix metallopeptidase 1 (MMP1)	Up Regulation	7.02368	77.0858	3.45617	0.032097	PPAR signaling pathway
ENSACDG00005016999	phosphatidate phosphatase (PAP)	Up Regulation	2336.25	4857.59	1.05604	0.00262101	Glycerophospholipid metabolism
ENSACDG00005018960	aldolase, fructose-bisphosphate B (ALDOB)	Up Regulation	214.01	1933.9	3.17576	0.0499977	Glycolysis / Gluconeogenesis
ENSACDG00005005056	microtubule associated protein 1 light chain 3 alpha (MAP1LC3A)	Up Regulation	452.214	988.108	1.12766	0.00131518	Apelin signaling pathway
ENSACDG00005002113	insulin-like growth factor-binding protein 8 (IGFBP8)	Up Regulation	867.145	3087.46	1.83208	0.00244848	Apelin signaling pathway
ENSACDG00005002245	angiopoietin like 4 （ANGPTL4）	Up Regulation	157.377	695.469	2.14376	2.62e-08	PPAR signaling pathway
ENSACDG00005018384	thioredoxin interacting protein（TXNIP）	Up Regulation	9370.23	26229.6	1.48504	2.32e-05	Fatty acid oxidation
ENSACDG00005015884	solute carrier family 43 member 2 （SLC43A2）	Up Regulation	854.134	2150.94	1.33243	0.000166037	Fatty Acid Transport
ENSACDG00005005056	phosphoinositide-3-kinase interacting protein 1 (PIK3IP1)	Up Regulation	937.121	2517.46	1.42566	0.000268173	Apelin signaling pathway
ENSACDG00005014975	growth differentiation factor 15 (GDF15)	Up Regulation	4.11277	38.2806	3.21843	0.00152287	Growth factor activity
ENSACDG00005006317	stearoyl-CoA desaturase （SCD）	Down Regulation	5950.64	1169.38	-2.3473	0.00195123	PPAR signaling pathway
ENSACDG00005008492	lipoprotein lipase （LPL）	Down Regulation	9130.96	1628.94	-2.48684	0.00567738	PPAR signaling pathway
ENSACDG00005012725	acyl-CoA synthetase long chain family member 1 （ACSL1）	Down Regulation	9872.78	2928.05	-1.75352	0.0236236	Adipocytokine signaling pathway
ENSACDG00005004165	phosphoinositide-3-kinase regulatory subunit 1 (PIK3R1)	Down Regulation	781.601	350.541	-1.15685	0.0404096	Insulin signaling pathway
ENSACDG00005005900	diacylglycerol O-acyltransferase 2 (DGAT2)	Down Regulation	3748.95	311.445	-3.58943	0.000462254	Glycerolipid metabolism
ENSACDG00005004613	patatin like phospholipase domain containing 3 (PNPLA3)	Down Regulation	995.38	221.432	-2.16838	0.0246112	Glycerolipid metabolism
ENSACDG00005004527	adenylate cyclase 7 (ADCY7)	Down Regulation	296.426	137.106	-1.11238	0.00516848	Apelin signaling pathway
ENSACDG00005002911	fibroblast growth factor binding protein 1 (FGFBP1)	Down Regulation	423.399	181.234	-1.22417	0.00819712	Growth factor binding
