# Supplementary material for: Investigating the Impact of Fasting and Refeeding on Blood Biochemical Indicators and Transcriptional Profiles in the Hypothalamus and Subcutaneous Adipose Tissue in Geese
Source: Animals (Basel). 2024 Sep 23;14(18):2746. doi: 10.3390/ani14182746 (PMC11428393; doi:10.3390/ani14182746)
Supplement: Supplementary file 1 [file animals-14-02746-s001.zip › Additional table/Additional table 4.xlsx]

## Sheet: Sheet1
Additional table 4. The key regulatory genes governing fasting and refeeding in the subcutaneous adipose tissue were compared between fasted and refed conditions.
Gene ID	Description	Regulation	baseMean_Fasted	baseMean_Refed	log2FoldChange	pval	Function
ENSACDG00005008492	lipoprotein lipase （LPL）	Up Regulation	1766.22	7356.74	2.0584	0.00119024	PPAR signaling pathway
ENSACDG00005012725	acyl-CoA synthetase long chain family member 1 （ACSL1）	Up Regulation	3174.55	6796.42	1.09822	0.00281219	Adipocytokine signaling pathway
ENSACDG00005005900	diacylglycerol O-acyltransferase 2 (DGAT2)	Up Regulation	337.935	949.642	1.49064	0.000576507	Glycerolipid metabolism
ENSACDG00005004922	Phospholipase C delta 4 （PLC-delta 4 ）	Up Regulation	45.827	123.471	1.4299	0.00209135	Inositol phosphate metabolism
ENSACDG00005004945	glycerol-3-phosphate dehydrogenase 1 （GPDH1）	Up Regulation	539.016	1391.62	1.36836	0.0313599	Glycerophospholipid metabolism
ENSACDG00005008352	Wnt family member 4 （WNT4）	Up Regulation	80.5859	172.857	1.10098	0.00993079	mTOR signaling pathway
ENSACDG00005002911	fibroblast growth factor binding protein 1 (FGFBP1)	Up Regulation	196.692	420.781	1.09713	0.000617238	Growth factor binding
ENSACDG00005002113	insulin-like growth factor-binding protein 8 (IGFBP8)	Down Regulation	3349.94	1652.04	-1.01988	0.0299223	Apelin signaling pathway
ENSACDG00005014975	growth differentiation factor 15 (GDF15)	Down Regulation	41.5318	4.94028	-3.07155	0.00228534	Growth factor activity
ENSACDG00005005082	F-box protein 32（FBOX32）	Down Regulation	1781.7	817.318	-1.12429	0.000629896	response to steroid hormone
ENSACDG00005006288	mitochondrial fission process 1 (MTFP1)	Down Regulation	22.509	9.12304	-1.30291	0.0290946	mitochondrial fission
ENSACDG00005007571	ChaC glutathione specific gamma- glutamylcyclotransferase 1 （CHAC1）	Down Regulation	720.728	150.701	-2.25776	0.0287618	gamma-aminobutyric acid signaling pathway
